# Supplementary material for: Clinical outcomes of proximal gastrectomy for gastric cancer: A comparison between the double-flap technique and jejunal interposition
Source: PLoS One. 2021 Feb 24;16(2):e0247636. doi: 10.1371/journal.pone.0247636 (PMC7904176; doi:10.1371/journal.pone.0247636)
Supplement: S1 Raw data — (XLSX) [file pone.0247636.s002.xlsx]

## Sheet: Sheet1
Age	Reconsturuction methods	Operation time (min)	Estimated blood loss (ml)	Postoperative hospital stay (day)	BMI (pre)	BW (pre)	BW (after 6M)	BM (after 12M)	TP (pre)	TP (after 6M)	TP (after 12M)	Alb(pre)	Alb(After 6M)	Alb (after 12M)	Hb (pre)	Hb(after 6M)	Hb(after 12M)
66	1	177	140	10	22.2	65	56	55	6.8	6.7	6.4	4.3	4.2	3.4	14.6	13.2	13.2
60	1	236	650	9	22.4	64	59	58	7.5	6.9	6.7	4.6	4.4	4.3	13.8	12.5	12.9
44	1	209	515	11	25.5	60	51	50	7.1	6.6	6.6	4.8	4.3	4.3	14.9	13.3	13.3
65	1	272	320	12	24.6	69.5	55	51	7.5	6.2	6.6	4.6	4	3.9	14.5	11.2	11.9
79	1	241	580	9	21.2	57	51.2	50	6.3	6.5	6.7	3.9	3.8	3.7	9.8	10.8	11.2
43	1	225	145	10	27.2	71.4	59	58.5	6.5	6.5	7.2	4.2	4.1	4.3	12.5	10.4	12.5
53	1	244	470	12	23.6	73	54	57	7.1	6.4	6.6	4.5	4.1	4.2	14.4	13.4	14.2
64	1	242	250	11	26	69	62	62	7.2	6.5	6.8	4.6	4.1	3.9	13.7	13.3	13.6
60	1	208	245	13	17.9	50	43	43	6.9	6.7	7.2	4.2	4.1	4.3	16.2	15.4	17
50	1	247	280	9	24.9	68.6	58	59	7.3	6.7	7.1	4.6	4.2	4.4	14.7	12.4	14.2
79	1	248	305	10	27.6	78	67.5	67	6.6	6	6.6	3.9	3.5	3.8	12.1	12.8	12.9
71	1	285	645	13	22.8	66	51	50	7.1	7	7	4.5	4.4	4.1	12.6	12.6	12.2
63	1	274	400	10	22.1	64	55.4	55	7.6	7.2	7.4	4.7	4.4	4.4	13.9	13.9	13.9
65	1	315	505	10	24.9	72	53	55	7.8	6.3	7.1	4.6	3.9	4.4	13.3	10.6	11.8
60	1	264	740	11	26	75	68	65	7.4	7.2	7.2	4	4	4.1	15.2	13.3	14.1
65	1	368	840	11	22	67.7	-	-	7.3	-	-	4.2	-	-	17	-	-
69	1	250	395	10	22	65.5	58	60	6.8	6.5	6.5	4.4	4.2	4.2	14.1	13.3	13.2
64	1	205	485	10	21.6	59.6	49	49	7.8	7.7	7.8	4.3	4.1	4.3	15.1	14.6	14.3
63	1	231	320	15	25	69	-	-	7	-	-	4.2	-	-	14.4	-	-
73	0	228	240	14	30	71.7	-	-	7.2	-	-	4.3	-	-	13.9	-	-
80	1	249	550	21	20.6	52.7	-	-	8.1	-	-	4	-	-	12.2	-	-
72	0	188	150	35	20.8	56	52	55	7.2	7	7.1	4	3.4	3.7	13.9	11.4	11.6
62	0	186	340	12	23.5	70.2	62	63	7	7	6.9	4.3	4.2	4.2	13.9	14.1	13.6
70	0	313	490	12	29.5	82.5	71	73	7.8	6.6	7	4.5	3.9	4.1	15.4	12.8	14.2
66	0	227	190	20	27.9	76.8	72	72	7.2	7.6	6.9	4.3	4.6	4.3	12.5	12.7	12.5
58	0	274	260	11	28	87.7	81	80	7	6.8	7	4.5	4.4	4.5	13.6	13.7	14.4
64	0	266	1200	10	24.5	66.1	56	60	6.6	7.3	7.1	3.7	4.3	4.1	13.6	13.9	14.1
72	0	169	200	15	23.2	64.9	60	58	7.4	7.1	7.1	4.3	3.8	4.2	11.3	13.3	11.4
68	0	218	50	12	23.3	66.1	-	-	6.2	-	-	4.3	-	-	13.5	-	-
67	0	255	210	63	25.5	61.4	49.5	48	7.8	7.6	7.7	4.7	4.2	4.2	15.3	14.7	14.4
73	0	273	304	18	21.2	61.5	59	63	6.6	7.3	7.1	3.7	4	4	15.4	12.5	13.6
62	0	274	220	9	22	64.3	-	-	6.2	-	-	3.9	-	-	12.6	-	-
54	0	202	310	12	22.2	59.1	56	56	7.1	7.3	7.5	4.7	4.8	4.7	15	14.6	14.9
40	0	198	265	11	21.2	64.8	67	61	7.3	7.7	7.5	4.3	4.8	4.7	12.2	15	15.6
